# Supplementary material for: IFNγ-IL12 axis regulates intercellular crosstalk in metabolic dysfunction-associated steatotic liver disease
Source: Nat Commun. 2024 Jun 29;15:5506. doi: 10.1038/s41467-024-49633-y (PMC11217362; doi:10.1038/s41467-024-49633-y)
Supplement: Supplementary file 4 — Source Data [file 41467_2024_49633_MOESM4_ESM.xlsx]

## Sheet: Fig 1
A. Body Weight (g)
LFD	WT	Lyz-IFNgR2-/-	HFD	WT	Lyz-IFNgR2-/-
	27	28		35.7	40
	27.4	25		33.9	31
	27	28.6		42	33
	26.2	33.9		32.6	34
		31.5		34.2	37
		31.8		29.6	34
				34.8	43
					39
B. Fat Mass (g)
LFD	WT	Lyz-IFNgR2-/-	HFD	WT	Lyz-IFNgR2-/-
	3	2.5		8.4	16.9
	1.4	2.5		8.4	7.4
	1.7	4.5		11.7	9.9
	1.3	8.5		4.7	11
		5.9		7.5	13.9
		6		6.5	7.3
				8.9	17.6
					13.2
C. Basal Glucose (mg/dl)
LFD	WT	Lyz-IFNgR2-/-	HFD	WT	Lyz-IFNgR2-/-
	184	136		217	117
	121	102		176	149
	111	166		163	150
	129	144		214	145
		145		165	125
		153		140	181
					155
D. Glucose Infusion Rate (mg/kg/min)
LFD	WT	Lyz-IFNgR2-/-	HFD	WT	Lyz-IFNgR2-/-
	37.5	40.5		7.6	23
	37.1	38.4		6	30.3
	31.1	40		4.4	25.2
	44.6	32.6		20.8	26.5
		26		15.8	22.8
		18.5		15.8	30
				17.8	14.5
E. Basal HGP (mg/kg/min)
LFD	WT	Lyz-IFNgR2-/-	HFD	WT	Lyz-IFNgR2-/-
	19.1	10		17.4	12.8
	11.1	9.6		15	20.9
	9.4	14.4		12.5	15.5
	12.7	12.1		18.3	18.8
		12		15.5	11.5
		10.6		12.1	20.9
				8	15
					16.5
F. Clamp HGP (mg/kg/min)
LFD	WT	Lyz-IFNgR2-/-	HFD	WT	Lyz-IFNgR2-/-
	0.5	1		16	3
	0.3	0.9		13.8	0
	7.6	1.1		16.1	6.9
	-1.3	2.5		12.8	1
		3.5		14.8	1.2
		10.9		11.5	3.5
				10.5	10.2
					9.8
G. Hepatic Insulin Action (% suppression of HGP)
LFD	WT	Lyz-IFNgR2-/-	HFD	WT	Lyz-IFNgR2-/-
	97.1	90.1		7.9	76.7
	97.7	90.2		7.7	100
	19.1	92.4		0	55.7
	100	79.1		30.1	94.5
		70.6		4.8	89.3
		0		5.7	83.4
				0	32.1
					40.7
H. Glucose Turnover (mg/kg/min)
LFD	WT	Lyz-IFNgR2-/-	HFD	WT	Lyz-IFNgR2-/-
	38	41.5		23.6	25.9
	37.3	39.4		19.9	30.3
	38.8	41.1		20.5	32
	43.3	35.1		33.6	27.5
		29.5		30.6	24
		29.4		27.2	33.5
				28.3	19.1
					24.3
I. Liver Metabolic Genes (relative to HFD-WT)
G6Pase	HFD-WT	HFD-Lyz-IFNgR2-/-	PEPCK	HFD-WT	HFD-Lyz-IFNgR2-/-
	0.83	0.268		0.593	0.757
	1.064	0.254		0.912	0.37
	1.588	0.189		1.559	0.341
	0.518	0.518		0.936	0.685
		0.488			0.573
J. Liver Triglyceride (umol/g)
LFD	WT	Lyz-IFNgR2-/-	HFD	WT	Lyz-IFNgR2-/-
	18.9	19.6		30.1	41.3
	20.5	32.2		15.9	36.7
	21.1	25.1		26.2	36.3
	21.4	27.5		38.2	42.9
		14.9		31.7	38
				33.3	46.7
				52.9	35
				42.9	27
K. Liver Insulin Signaling (normalized to b-actin)
InsR	HFD-WT	HFD-Lyz-IFNgR2-/-	IRS-1	HFD-WT	HFD-Lyz-IFNgR2-/-
	0.812	1.656		2.589	4.369
	1.327	1.254		4.623	2.711
	1.647	0.754		4.663	3.118
	1.585				3.471
Akt	HFD-WT	HFD-Lyz-IFNgR2-/-	P-Akt	HFD-WT	HFD-Lyz-IFNgR2-/-
	0.688	0.612		1.294	1.852
	1.355	1.328		1.452	1.798
	1.621	1.232		1.513	1.477
		0.947
FoxO1	HFD-WT	HFD-Lyz-IFNgR2-/-
	2.332	0.04
	2.83	0.018
	3.303	0.062
	1.659	0.206

## Sheet: Fig 2
A. Liver Cytokines (pg/mg of liver lysate)
IL-1b	HFD-WT	HFD-Lyz-IFNgR2-/-	IL-7	HFD-WT	HFD-Lyz-IFNgR2-/-
	16.8	12.8		15.2	9.7
	19.4	15.3		17.8	8.7
	20.3	13.6		22.1	7.5
	17.4	14.6		16.8	7.7
		15.3			8.8
		14.2			8.4
		14.4			7.8
		13.5			7.3
IL15	HFD-WT	HFD-Lyz-IFNgR2-/-	IL-17	HFD-WT	HFD-Lyz-IFNgR2-/-
	28.1	27.7		2.6	3.1
	36.6	33.6		3.1	2.9
	34.4	26.8		4	2.8
	34.4	21.9		3.4	2.3
		27.7			3
		31.1			3.2
		28			2.6
		20.5			2.5
IFNg	HFD-WT	HFD-Lyz-IFNgR2-/-	VEGF	HFD-WT	HFD-Lyz-IFNgR2-/-
	26.5	24.4		4.6	3.4
	28.5	22		4.2	3.6
	26.8	15.8		5	3
		18.7		5	2.4
		20.6			2.7
		20.5			2.5
					3
					2.5
B. Liver Cytokines (pg/mg of liver lysate)
IL-9	HFD-WT	HFD-Lyz-IFNgR2-/-	KC	HFD-WT	HFD-Lyz-IFNgR2-/-
	185.3	190.1		63.7	64.1
	247.6	211		108.4	92.9
	307.6	187.1		116.7	57
	275.6	231		89.3	48.6
		210.1			56.9
		215.8			76.9
		180.6			65
					68.6
MIG	HFD-WT	HFD-Lyz-IFNgR2-/-
	148.3	31.2
	187.9	24.8
	208	119.8
	162	68.9
		26.7
		29
		36.3
		26
C. Liver IL-12 Levels (pg/mg of liver lysate)
IL-12 (p40)	HFD-WT	HFD-Lyz-IFNgR2-/-	IL-12 (p70)	HFD-WT	HFD-Lyz-IFNgR2-/-
	142.7	16.6		65.6	28.6
	138.4	20.1		61	31.7
	154.7	10.9		66.6	22.6
	137.1	13		66.1	26.7
		20.8			34
		15			34.3
		18.2			29.7
		13.7			22

## Sheet: Fig 3
A. Glucose Infusion Rate (mg/kg/min)
	Control		IL-12
Time	Average	SEM	AVG	SEM
0	0	0	0	0
20	35.8	7.7	33.5	3.7
40	38.8	7.2	34	3.9
60	40	6.7	35.5	3.3
70	46.5	6.8	32.9	3.9
80	48.5	7.3	36.1	5.2
85	48.5	7.3	36.1	5.2
90	48.5	7.3	36.1	5.2
100	50.6	6	37.9	5.1
110	53.5	5.6	38.2	5.5
120	55.3	4.5	38.9	5.8
B. Glucose Infusion Rate (mg/kg/min)
Control	IL-12
50.5	40.6
51	40.5
70.4	34.3
41.1	33
	19.2
C. Basal HGP (mg/kg/min)
Control	IL-12
24.2	9.8
16.5	20.8
19.5	16.3
26.2	14.6
	17.2
D. Clamp HGP (mg/kg/min)
Control	IL-12
0.7	4
0.8	11.9
-8.5	7.3
1.8	3.4
	11.4
E. Hepatic Insulin Action (% suppression of HGP)
Control	IL-12
97.1	59.2
95.2	42.7
100	55.3
93	77
	33.5
F. Liver STAT Protein (normalized to GAPDH)
STAT4	Control	IL-12	pTyr-STAT4	Control	IL-12
	0.14	0.134		0.014	0.078
	0.121	0.118		0.014	0.023
	0.184	0.699		0.025	0.29
P-STAT4/STAT4	Control	IL-12
	0.103	0.582
	0.114	0.199
	0.137	0.415
G. Liver Insulin Signaling (normalized to b-actin)
InsR	Control	IL-12	IRS-1	Control	IL-12
	8.064	2.451		11.239	3.609
	5.733	4.644		7.43	4.581
	4.1	2.114		6.12	2.363
Akt	Control	IL-12	pSer-Akt	Control	IL-12
	4.436	1.19		2.641	1.613
	2.547	2.285		3.179	2.412
	2.769	1.074		2.531	1.306
H. Liver IRS-1 mRNA (relative to Controls)
Control	IL-12
0.99099	0.237655
0.780214	0.195053
1.44587	0.068962
0.782923	0.142788
I. Hepatocyte mRNA Levels (relative to Controls)
STAT4	Control	IL-12	p38-MAPK	Control	IL-12
	0.134	17.947		1.013	5.253
	1.76	12.868		0.482	5.364
	1.04	2.048		1.98	1.692
	1.065	1.41		0.525	1.543
J. Hepatocyte mRNA Levels (relative to Controls)
IRS-1	Control	IL-12	Akt	Control	IL-12
	0.311	0.108		1.926	0.212
	0.36	0.223		0.262	0.383
	2.329	0.083		0.849	0.457
		0.131		0.963	0.466

## Sheet: Fig 4
B. Liver Fibrosis (stiffness; kPa)
WT	Lyz-IFNgR2-/-
7.45	6.3
7.64	5.94
D. Liver Steatosis (brightness; counts)
0-week	WT	Lyz-IFNgR2-/-	4-week	WT	Lyz-IFNgR2-/-
	70.6	56		123	96
	55	38		98	101.6
	38	46		72	79.2
	41	38		107.5	120.6
	51	55		111	110.8
	42	51		75.8	102.2
8-week	WT	Lyz-IFNgR2-/-	12-week	WT	Lyz-IFNgR2-/-
	117	111		112	111
	113	116		110	122
	112	101		105	106
	108	104		96	109
	85	90		110	87
	97	104		109	92
16-week	WT	Lyz-IFNgR2-/-	20-week	WT	Lyz-IFNgR2-/-
	103	110		100.5	100
	108	112		113	104.6
	113	108		112	107.3
	100	108		104	97.8
	105	100		91.5	101.3
	116	105		109	104.3
E. Liver Steatosis (Young's Modulus;kPa)
0-week	WT	Lyz-IFNgR2-/-	4-week	WT	Lyz-IFNgR2-/-
	5.47	4.59		10.68	6.83
	3.56	4.76		6.32	6.78
	3.39	3.37		5.77	6.56
	3.82	4.9		6.11	9.3
	3.22	5.34		9.29	7.28
	3.89	4.97		6.65	7.35
8-week	WT	Lyz-IFNgR2-/-	12-week	WT	Lyz-IFNgR2-/-
	11.07	9.27		12.84	9.26
	7.03	8.15		10.15	8.54
	8.04	7.18		12.17	7.84
	9.22	9.36		12.61	11.4
	7.2	8.92		10.46	10.68
		8.62
16-week	WT	Lyz-IFNgR2-/-	20-week	WT	Lyz-IFNgR2-/-
	13.98	9.46		14.92	10.72
	8.56	10.52		10.99	10.61
	9.78	7.9		13.63	9.72
	14.41	13.02		13.81	12.05
	9.45	10.62		11.68	10.42

## Sheet: Fig 5
A. Body Weight (g)
	WT		Lyz-IFNgR2-/-
Time	Average	SEM	AVG	SEM
0	30	0.7	28.1	1
2	31.9	1.3	31	1.4
4	33.9	1.4	32.6	1.6
6	34.6	1.5	34.1	1.9
8	35	1.6	34.7	2
10	35.5	1.7	35.1	2.1
12	37.2	1.9	37.3	2.4
14	36.3	2	37.8	2.5
16	38.2	2	39.4	2.7
18	37.1	1.8	39.1	2.6
20	38	1.9	39.8	2.6
B. Liver Steatosis (brightness; counts)
4-week	WT	Lyz-IFNgR2-/-	8-week	WT	Lyz-IFNgR2-/-
	48	64		55	73
	46	66		46	70
	44	53		47	62
	66	45		93	53
	55	42		71	62
	47	65		66	83
	55	53		64	65
12-week	WT	Lyz-IFNgR2-/-	16-week	WT	Lyz-IFNgR2-/-
	59	75		69	70
	62	71		68	63
	48	66		51	78
	107	51		100	65
	74	69		77	73
	80	84		85	88
	68	65		77	67
20-week	WT	Lyz-IFNgR2-/-
	63	78
	61	74
	65	75
	91	58
	73	89
	93	88
	92	71
C. Liver Fibrosis (Young's Modulus;kPa)
4-week	WT	Lyz-IFNgR2-/-	8-week	WT	Lyz-IFNgR2-/-
	5.96	4.39		6.06	3.73
	5.95	4.05		5.19	4.24
	6.78	6.61		7.57	5.51
	6.53	6.77		7.15	6.87
	3.88	4.16		3.7	5.02
	6.4	5.19		6.06	4.76
		4.6			4.34
12-week	WT	Lyz-IFNgR2-/-	16-week	WT	Lyz-IFNgR2-/-
	7.11	3.85		6.8	4.35
	6.09	4.08		6.13	3.99
	7.34	4.36		8	4.21
	8.87	8.13		8.66	8.55
	4.15	4.19		3.49	4.31
	7.54	5		7.45	4.79
		3.72			4.04
20-week	WT	Lyz-IFNgR2-/-
	8.09	4.03
	6.3	4.34
	9.18	3.8
	8.98	9.29
	4.78	4.84
	7.72	5.6
		3.89
E. Liver MAS Scores
Lobular	WT	Lyz-IFNgR2-/-	Steatosis	WT	Lyz-IFNgR2-/-
	3	2		4	3
	3	2		3	4
	3	3		2	4
Ballooning	WT	Lyz-IFNgR2-/-	MAS	WT	Lyz-IFNgR2-/-
	2	0		9	5
	2	1		8	7
	1	1		6	8

## Sheet: Fig 6
A. Hydroxyproline (ug/g of liver)
WT	Lyz-IFNgR2-/-
138	99
437	101
107	101
102	122
403	161
419	154
466	159
119	128
437	444
119	141
	112
B. a-SMA (% coverage)
WT	Lyz-IFNgR2-/-
14.34	0.96
13.19	2.3
6.76	6.61

## Sheet: Fig 7
A. Liver IRS-2 Protein (normalized to b-actin)
Control	IL-12
2.2189	2.9984
1.8302	2.6471
1.3697	3.6244
	4.2377
B. Liver mRNA Levels (relative to Controls)
IRS-2	Control	IL-12	FoxO1	Control	IL-12
	0.6103	2.2153		0.852589	0.797334
	1.1349	1.3721		1.09045	0.709524
	1.2549	2.0661		1.05696	0.796487
Ptpn6	Control	IL-12
	0.8947	0.6154
	1.1563	0.6437
	0.949	0.5944
C. Liver FoxO1 Protein (normalized to b-actin)
Control	IL-12
10.37	6.449
10.693	3.599
12.647	8.699
11.344	8.294
	6.025
D. Hepatocyte IRS-2 mRNA (relative to Controls)
Control	IL-12
1.301	12.468
0.045	7.755
1.171	18.573
1.483	0.601
E. Hepatocyte FoxO1 mRNA (relative to Controls)
Control	IL-12
0.76	0.21
0.91	0.54
1.34	0.61
	0.62
F. Hepatocyte FGF21 mRNA (relative to Controls)
Control	IL-12
1.615	26.106
0.228	35.786
1.857	15.256
0.3	1.313
G. Plasma FGF21 Levels (pg/ml)
Control	IL-12
530	257
309	489
151	1365
303	1164
H. Liver mRNA Levels (relative to Controls)
IRS-1	WT	Lyz-IFNgR2-/-	IRS-2	WT	Lyz-IFNgR2-/-
	0.5433	2.5784		0.733343	0.50788
	0.4914	2.9861		1.14676	0.730806
	0.9793	1.8275		0.446756	1.23761
	1.986	2.0387		1.67314	0.715766
FoxO1	WT	Lyz-IFNgR2-/-	FGF21	WT	Lyz-IFNgR2-/-
	0.774583	1.19044		1.1131	0.932617
	0.930767	1.25831		0.8504	0.318498
	1.03634	1.70703		1.1734	0.472818
	1.25831	1.70113		0.8631
I. Liver mRNA Levels (relative to Controls)
IRS-1	WT	Lyz-IFNgR2-/-	IRS-2	WT	Lyz-IFNgR2-/-
	0.8424	1.303		1.5891	0.5246
	1.2687	1.3787		0.8289	0.4116
	0.6235	0.9989		0.776	1.0512
	1.2321	1.5611		0.8203	0.4695
	1.0333	1.4635		0.9857	0.4535
FoxO1	WT	Lyz-IFNgR2-/-	FGF21	WT	Lyz-IFNgR2-/-
	1.1279	1.2867		1.1468	0.2887
	0.7651	1.0307		0.7308	0.3731
	1.346	1.5786		1.0626	0.2158
	0.9853	0.82		0.6866	0.4855
	0.7757			1.3732	0.1569
J. Plasma FGF21 Levels (pg/ml)
12-week	WT	Lyz-IFNgR2-/-	20-week	WT	Lyz-IFNgR2-/-
	3026	566		3795	1895
	4068	912		3040	474
	2921	795		3387	2620
		365		2788	579
		1309		2026	2917

## Sheet: Fig 8
A. Body Weight (g)
WT-IL12	KO-IL12
34	35
37	35
37	23
41
B. Fat Mass (g)
WT-IL12	KO-IL12
6.6	9.4
9.9	8
11.9	3.6
16.8
C. Basal Glucose (mg/dl)
WT-IL12	KO-IL12
188	158
135	187
190	191
202
D. Glucose Infusion Rate (mg/kg/min)
WT-IL12	KO-IL12
29.8	25
15.6	25.2
17.5	28.3
11.7
E. Hepatic Glucose Production (mg/kg/min)
Basal	WT-IL12	KO-IL12	Insulin	WT-IL12	KO-IL12
	14.8	13.6		7.9	11.1
	13.1	19.6		8.9	13.6
	20.4	21.4		13.7	10.2
	14.3			11.5
F. Hepatic Insulin Action (% suppression of HGP)
WT-IL12	KO-IL12
46.5	18.3
31.9	30.5
32.8	52.4
19.5
G. Glucose Turnover (mg/kg/min)
WT-IL12	KO-IL12
37.7	36.1
24.5	38.8
31.2	38.5
23.2
H. Liver Steatosis (brightness; counts)
WT-IL12	KO-IL12
50	51
43	47
54	41
48	76
62
69
I. Liver Fibrosis (Young's Modulus;kPa)
WT-IL12	KO-IL12
4.9	4.4
4.2	4.1
4.1	4
4.6	7.1
4.4
6.7
K. Liver Cytokines (pg/mg of liver lysate)
IL-1b	HFD-WT	HFD-Lyz-IFNgR2-/-	IL-6	HFD-WT	HFD-Lyz-IFNgR2-/-
	70.1	70		107.2	98.5
	93.7	55.9		150.3	146.2
	46.4			161.5
	71.6			195.3
IL-7	HFD-WT	HFD-Lyz-IFNgR2-/-	IL-15	HFD-WT	HFD-Lyz-IFNgR2-/-
	105.3	130.3		140.1	248.5
	148.2	64.8		198.8	180.6
	80.5			100
	70			171.6
IL-17	HFD-WT	HFD-Lyz-IFNgR2-/-	IFNg	HFD-WT	HFD-Lyz-IFNgR2-/-
	32.8	39.3		367.9	307
	42.1	31.4		453.9	455.9
	29			360.5
	31.1			335.4
VEGF	HFD-WT	HFD-Lyz-IFNgR2-/-	MCP-1	HFD-WT	HFD-Lyz-IFNgR2-/-
	64.3	74.2		131.2	91.7
	80.2	91.1		113.4	269.1
	72.4			36.2
	107.2			372.8
IL-12 (p70)	HFD-WT	HFD-Lyz-IFNgR2-/-
	191.9	239.8
	268.2	152.6
	170
	125.5
L. Liver Cytokines (pg/mg of liver lysate)
KC	HFD-WT	HFD-Lyz-IFNgR2-/-	IL-9	HFD-WT	HFD-Lyz-IFNgR2-/-
	945	829.4		2465.3	2241.8
	1008.5	1575.3		2613.1	3186.7
	737.2			2432.1
	2016.4			3462.4
MIG	HFD-WT	HFD-Lyz-IFNgR2-/-
	6003.1	3975.6
	3577.5	7512
	9838.7

## Sheet: Fig 10
A. IFNgR1 (normalized to FPKM)									B. IFNgR2 (normalized to FPKM)										C. IL12A (normalized to FPKM)										D. IL12B (normalized to FPKM)										E. FGF21 (normalized to FPKM)
MASLD	F0-F1	F2	F3	F4					MASLD	F0-F1	F2	F3	F4						MASLD	F0-F1	F2	F3	F4						MASLD	F0-F1	F2	F3	F4						MASLD	F0-F1	F2	F3	F4
9.99074	7.8855	10.203	11.3607	16.8902					4.8228	6.48681	6.58919	7.89538	9.26339						0	0	0.0165523	0.0579316	0.0156038						0	0.00870062	0.0210264	0	0.0198216						1.12999	1.94407	1.62997	0.783007	3.90922
10.3449	12.1394	13.3607	11.3262	11.397					6.6765	5.59921	9.97921	5.55348	6.79143						0	0.0475282	0.01602	0.0419327	0						0.0093187	0.0100626	0	0.00887789	0						0.764879	0.298254	2.96952	0.829905	1.64651
12.6348	11.3246	10.2913	8.48084	10.6962					5.2744	4.48326	5.45854	5.62034	5.13303						0.0309953	0.0512243	0.047578	0.0625204	0						0.0196868	0	0	0.00992751	0						0.336644	0.420356	0.574167	2.01449	3.03339
11.2454	12.7409	10.6396	14.0486	17.1561					6.39454	8.14689	5.66971	8.5817	12.7917						0.0365847	0.0180555	0.0163268	0	0.0785477						0	0.0344041	0	0.0113992	0.0498898						0.874171	0.496795	3.90119	0.831689	3.12809
16.2437	8.41666	11.9649	12.5734	14.5061					8.59443	5.62341	5.94078	6.94472	9.3852						0	0.0384381	0.0792137	0	0.0323309						0	0.0244141	0	0.00902142	0						0.503374	1.05762	0.550623	0.596497	1.52165
10.0776	12.1668	12.014	16.916	9.00824					7.8448	6.39699	5.13338	8.71894	6.97554						0.0202147	0.0368422	0.0167508	0	0.0891661						0.0128394	0	0.0106393	0	0						1.14168	1.4672	0.679216	1.22777	1.26543
9.34053	11.1952	12.474	13.4431	7.98186					6.77841	7.80308	5.1303	6.85079	7.3492						0.0166728	0	0.0607092	0.0363154	0						0	0.0116818	0.0096399	0	0						1.25553	0.772398	0.593432	0.946621	1.03149
7.9247	11.8785	16.829	15.1946	10.4991					8.82373	7.12891	8.37665	7.97975	8.63015						0.0308053	0.0338518	0.0298053	0	0						0	0.0107505	0	0.0250281	0.0352421						2.87739	1.12752	1.83441	1.71192	0.602639
7.96537	10.304	12.3098	11.4053	10.914					5.78354	5.8725	6.85646	7.24303	4.33608						0	0.0328739	0	0.065781	0.012857						0	0	0	0.0208905	0.00816615						3.06674	0.499866	0.916299	2.02429	0.148951
9.36142	11.3979	17.5092	7.94647	23.705					5.23136	8.89485	9.4101	4.73704	8.18361						0.0180214	0	0.0689484	0.056571	0.115524						0	0	0.0547409	0	0.0275158						1.20049	2.62051	0.973513	0.552981	0.773745
11.9765	11.8116	15.1129	9.14876	13.6519					7.0118	4.06111	8.96875	4.85819	5.45568						0	0.0414208	0.0320879	0	0.0159581						0	0	0.0101904	0.0212035	0.0101358						1.81327	1.61955	0.81319	1.18443	0.716402
10.3154	10.1846	12.742	13.5283	5.13908					5.47277	3.67152	13.4767	9.12639	3.77996						0.0332908	0	0.0596677	0.0185487	0						0	0	0.0126327	0	0.023893						0.19284	0.222748	3.4563	3.59942	1.22571
7.97278	11.2516	12.9554	16.3677	13.0509					7.33767	6.02448	10.606	7.8815	9.98751						0.0223699	0.0250773	0.0173697	0.0180846	0.132357						0	0	0.0330972	0.0114865	0.0600478						3.30429	2.01552	2.21354	2.77605	1.23218
11.8717	7.73792	8.53788	11.3654	13.3956					9.06299	6.32105	4.83844	8.96038	10.301						0.0331558	0.0405397	0	0.0209676	0.152409						0.0105295	0	0	0	0						2.37672	2.17217	0.991761	1.85222	1.44688
7.76497	12.6597	8.49923	9.53274						6.3944	5.434	5.51985	9.10496							0.0332848	0.0304192	0.0147505	0.103161							0.0105705	0	0.0281065	0.0245711							0.530214	0.550643	1.08941	1.68066
10.387	13.9539	7.98589	8.45267						6.68569	7.18437	6.6901	8.96053							0.0152064	0	0	0.0498738							0	0	0.0102767	0.0739142							6.71644	0.725848	2.46024	1.54079
10.9403	9.4793	8.73465	9.04186						5.12916	6.96212	6.02568	8.72914							0.0741523	0	0.0854332	0.0332943							0.00784967	0.00958758	0	0							0.626404	2.33899	1.16297	1.54288
8.86123	10.9656	8.83075	15.4605						4.5606	6.77144	5.3936	7.62794							0.0403837	0	0.0522745	0							0	0	0.0110674	0.00937732							0.740767	0.947745	1.26169	3.22842
8.28326	7.3241	7.71543	10.9421						5.00876	3.96294	7.41816	6.35772							0.0132484	0	0.0156145	0							0	0	0.00991756	0.00998933							0.172671	0.108018	2.23859	2.437
13.1214	11.3005	8.90523	11.0847						6.02315	5.23678	6.62354	8.03805							0.0391773	0	0.0329583	0							0	0	0	0.0271741							0.264761	0.1809	2.79212	1.44566
10.2092	7.14859	9.47019	10.5722						7.16774	5.57831	8.4013	8.92541							0.0338505	0.013747	0.0146063	0.0173527							0.0215003	0	0	0							0.563737	0.796307	1.88254	1.25647
10.2947	8.61523	8.36248	12.5504						8.71955	5.93066	5.19101	6.26453							0.0505548	0.0138281	0.032027	0.0138838							0	0.00878297	0	0							4.0998	1.34169	4.38289	0.784124
10.6103	9.97297	8.32908	11.7771						5.50058	7.97177	6.55505	6.77649							0.0166909	0.0135512	0	0.0146435							0	0.0258212	0	0							1.42608	1.84467	3.29649	0.21206
11.5077	8.38796	13.6057	10.7356						8.05582	8.33247	6.86357	5.59074							0	0.0591342	0.014589	0.0140714							0.0108227	0	0.00926622	0							1.25846	1.11326	1.58452	0.652077
7.13665	7.34247	3.67595	9.25356						4.80053	5.18413	3.23518	7.78384							0.0884333	0.0511347	0	0							0.0280843	0	0	0							0.41621	0.518355	0.813441	2.73674
11.6336	4.86731	5.05482	11.9964						5.20808	5.40477	4.56546	6.12996							0	0.0176364	0.0705865	0							0	0	0	0.00916036							0.817839	0.664044	2.19772	1.39934
10.4376	7.79278	12.671	8.91877						4.02695	5.32178	7.45305	7.6776							0.0501267	0.0517716	0	0							0	0.00822071	0	0							0.0967879	1.5182	0.826861	12.581
11.1707	8.9375	11.6329	12.5955						5.24684	6.98553	6.11003	8.10784							0	0	0.012861	0.0303453							0.010404	0.0119549	0.0163374	0.0289109							0.593026	0.899487	1.89971	1.582
13.448	7.73953	15.1631	12.9212						7.40637	7.52002	6.14151	6.46156							0	0.0171341	0.0477612	0.0144437							0.0136676	0	0	0							0.966025	0.769192	1.06053	3.09565
8.5491	9.98716	9.10637	24.5956						6.57624	8.40161	8.73591	7.25178							0	0.0166332	0	0.0137892							0	0.0422584	0	0.00875826							0.916163	1.22845	3.65111	0.199688
8.7424	6.79657	6.29672	9.85893						4.05885	7.07582	6.61366	5.79692							0	0	0.0650705	0.027179							0	0	0.0137766	0.0258942							0.204655	2.7835	1.00514	1.69245
10.7209	7.66457	5.83518	10.1683						5.64013	10.0439	6.74241	6.64884							0	0.0177473	0.0193301	0.0141557							0	0	0	0.00899104							0.330799	2.44156	0.419892	4.26391
6.80573	13.349	9.69657	14.5015						6.41842	7.8603	6.01533	7.36107							0.0297705	0.0563996	0.0143344	0.0141003							0	0.059704	0.00910452	0.0179116							4.807	1.44293	0.311375	1.6948
5.95339	11.024	12.4629	9.53004						5.38608	8.89273	5.98605	5.52174							0.0828793	0.0554361	0.0158657	0.0515914							0	0	0	0							1.36825	0.240839	0.758206	1.07087
5.29088		9.35991	7.608						3.81334		5.19154	4.50501							0.0409294		0	0.0281286							0.017331		0	0							0.533447		0.837657	0.448079
9.46295		8.89001	17.6497						6.04403		6.90231	9.14316							0.013699		0.0291045	0.0158537							0		0.00924289	0.0100695							1.30932		2.12845	1.42343
9.82316		9.88356	20.3533						6.15023		7.98283	11.1378							0.0428664		0.0211581	0.0314454							0.00907557		0	0							2.31754		2.63505	2.50457
8.6868		14.0501	12.8934						7.6081		6.98124	6.94373							0.0541909		0.0388018	0.0406826							0		0	0.0172264							2.0927		8.42861	1.25684
9.27408		10.132	17.5986						5.48937		8.70864	13.8727							0		0.0375751	0.193036							0		0	0.0306519							0.676631		1.82288	0.582386
8.86993		8.35609	9.72223						5.28195		5.03362	6.46996							0.0273843		0.0337844	0.0359089							0.00869662		0	0.0228076							1.6854		0.905108	0.208005
9.69739		8.94622	8.4518						6.81438		7.08154	4.06007							0		0.0448632	0.0594688							0.0101464		0	0.0251812							1.17982		1.46179	1.09085
8.11984		6.50623	7.68207						7.53896		6.49227	6.36274							0.0896613		0	0.0519712							0		0	0.0330096							0.36356		1.71286	0.627183
7.98576		6.98205	9.06129						6.90873		6.79032	6.01557							0.074153		0.0167657	0.0716748							0		0	0							0.912768		1.11684	1.34934
7.92542		8.69574	9.90391						5.77152		7.35476	6.52761							0		0	0.0451734							0		0	0							0.60304		5.38629	0.436119
7.43357		11.9949	7.61024						9.9905		10.3155	8.75089							0		0	0.0173776							0		0.0245219	0.0220749							7.13729		0.44728	3.87547
6.86197		8.27371	7.54591						5.4827		7.39517	8.21536							0.0160733		0	0.0680667							0.010209		0	0							0.232766		4.45397	0.763923
7.70191		10.0966	7.70902						5.66677		6.73208	6.19397							0.0153644		0.0421354	0.0523486							0.0195175		0.0267624	0.0332494							1.2015		1.55597	1.84468
6.41161		12.4766	4.69308						5.82317		11.039	4.80958							0		0	0							0		0	0							0.689665		3.73328	0.949045
9.04832		7.83486	23.0707						9.54838		7.40433	10.259							0		0.0298176	0.0837959							0		0	0.0212893							1.88412		5.9157	0.631014
7.86255		18.1693	12.1974						6.90851		10.7628	9.46717							0		0.0863896	0.0741793							0		0	0							2.43174		0.50042	1.66505
14.7656		17.8494	16.2296						11.2899		12.6524	13.0774							0.0327286		0	0.0235888							0.0103938		0.0225173	0							2.01432		3.00335	0.990642
		19.5	26.9904								14.4699	17.1174									0.0214281	0.11629									0.0408303	0.0615516									2.2963	2.04893
		9.96635	15.6168								8.66435	10.6371									0.0551597	0.0153326									0.0116783	0									2.68927	1.84292
			11.3132									12.4167										0.0185355										0.0117729										0.88579

## Sheet: Supp Fig 1
A. Glucose Turnover (mg/kg/min)
WT	IFNg-/-
18.6	30.2
22.2	26.8
22.2	33.5
24.8	23.9
20.2	29.6
25	27.6
24.5	29.5
30	25.6
27.4
24.9
27.2
B. Muscle Glucose Uptake (nmol/g/min)
WT	IFNg-/-
225	207
225	467
245	444
462	487
256	268
294	448
270	491
223
248
C. Hepatic Insulin Action (% suppression of HGP)
WT	IFNg-/-
36.7	62.2
19.6	76.3
100	65.1
100	53.5
65.5	37.8
5.7	41.5
0	0
44.3	76
14.8
70
75.2
D. Lean Mass (g)
LFD	WT	Lyz-IFNgR2-/-	HFD	WT	Lyz-IFNgR2-/-
	26.6	29.2		29.5	30.9
	30.3	24.7		29.2	26.1
	28.1	27.6		34.8	27.2
	28.3	30.5		31.1	26.1
		30.6		29.1	27.4
		29.7		26.4	30.9
				29.9	30.1
					30.2
E. Clamp Glucose (mg/dl)
LFD	WT	Lyz-IFNgR2-/-	HFD	WT	Lyz-IFNgR2-/-
	152	125		121	121
	96	126		139	117
	124	110		192	153
	123	115		116	138
		146		113	121
		150		117	108
				137	124
					142
F. Glycogen-Lipid Synthesis (mg/kg/min)
LFD	WT	Lyz-IFNgR2-/-	HFD	WT	Lyz-IFNgR2-/-
	16.9	14.1		3.9	5.5
	18.1	14.4		5.6	6.7
	25.7	16.7		0.7	8.2
	13.8	13.5		14.7	9.5
		11.2		18.1	8
		13.1		12.8	16.3
				12.6	4.3
					6.2
G. Glycolysis (mg/kg/min)
LFD	WT	Lyz-IFNgR2-/-	HFD	WT	Lyz-IFNgR2-/-
	21.2	27.4		19.7	20.4
	19.2	25		14.2	23.6
	13	24.4		19.8	23.8
	29.5	21.7		19	18
		18.2		12.5	16
		16.3		14.4	17.1
				15.6	14.8
					18.1
H. Mass (g)
Body Weight	Control	IL-12	Fat Mass	Control	IL-12
	24	23		3	1.8
	19	23.8		1.5	2.7
	18.7	29.2		0.7	7.3
	29	24		6.1	3.2
		32			3.3
Lean Mass	Control	IL-12
	24.5	23.6
	18.6	23.2
	21.1	25.2
	25	23.8
		21.9
I. Plasma Glucose (mg/dl)
Basal	Control	IL-12	Clamp	Control	IL-12
	160	130		97	101
	152	189		110	114
	102	174		95	104
	218	114		98	106
		177			112
J. Glucose Turnover (mg/kg/min)
Control	IL-12
51.2	44.6
51.8	52.4
52	41.6
42.9	36.4
	30.7
K. Clamp Glucose (mg/dl)
WT-IL12	KO-IL12
102	122
124	116
99	118
131
L. Glucose Fluxes (mg/kg/min)
Glycolysis	WT-IL12	KO-IL12	GS	WT-IL12	KO-IL12
	14.8	34.2		22.9	1.9
	19	14.3		5.5	24.5
	30	28.1		1.2	10.3
	21.8			1.4

[truncated: 1 more sheets: Supp Fig 2]
